# Supplementary material for: Making and breaking of chemical bonds in single nanoconfined molecules
Source: Sci Adv. 2022 Sep 9;8(36):eabq7776. doi: 10.1126/sciadv.abq7776 (PMC9462694; doi:10.1126/sciadv.abq7776)
Supplement: Supplementary file 2 — Movies S1 to S3 [file sciadv.abq7776_movies_s1_to_s3.zip]

Archive with 3 entries (3 files):
- sciadv.abq7776_movie_s1.mp4
- sciadv.abq7776_movie_s2.mp4
- sciadv.abq7776_movie_s3.mp4
